# Supplementary material for: Dataset on ethical leadership and corporate reputation – Nigerian deposit money banks׳ perspective
Source: Data Brief. 2018 May 23;19:847–52. doi: 10.1016/j.dib.2018.05.094 (PMC5997921; doi:10.1016/j.dib.2018.05.094)
Supplement: Supplementary file 3 — Supplementary material [file mmc3.xlsx]

## Sheet: coded responses-Likert-5Scale
			DEMOGRAPHICS									INDEPENDENT VARIABLES (ETHICAL LEADERSHIP)															DEPENDENT VARIABLE (CORPORATE REPUTATION)
Bank_Code			Gender	Age	Marital_Sta	Education	Job_F	Job_P	Exp			ELC_Moral	ELC_Empathy	ELC_Fairness	ELC_Confl	ELC_Longterm	ELC_Trust	ELC_Fairness2	ELC_Tone	ELC_Reward	ELC_DocCodes	ELC_EthOff	ELC_TrainProg	ELC_Auth			CR_QualityPS	CR_FinSoundness	CR_GlobComp
BANK1			2	2	2	2	4	2	2			4	4	4	5	5	4	4	4	5	4	4	5	5			5	5	4
BANK1			1	3	2	1	1	2	2			4	4	4	5	5	4	4	5	4	5	5	5	5			5	5	5
BANK1			1	4	2	2	3	3	4			5	5	5	4	4	5	5	5	5	5	5	4	5			4	4	4
BANK1			2	3	2	2	1	2	2			4	4	4	4	4	4	4	4	4	4	4	4	4			4	4	4
BANK1			1	3	2	2	4	2	3			5	5	5	5	5	5	5	5	5	4	4	4	4			4	4	3
BANK1			1	2	1	1	2	2	2			4	4	4	4	4	4	4	4	4	5	5	5	5			5	5	5
BANK1			1	3	2	1	1	2	3			5	5	5	4	4	4	4	4	4	5	5	4	4			4	4	4
BANK1			1	3	2	2	2	2	3			4	4	4	4	4	4	4	4	4	4	4	5	5			5	5	5
BANK1			2	3	2	2	3	2	3			4	4	4	5	5	4	5	3	5	5	5	4	4			5	5	5
BANK1			2	2	2	1	4	2	2			4	4	4	5	5	4	4	4	5	4	5	5	4			5	5	5
BANK1			2	2	2	2	2	2	3			4	4	4	4	5	5	5	4	5	5	4	5	5			5	5	5
BANK1			2	2	2	1	1	2	2			5	5	4	4	4	4	3	5	5	4	4	4	4			4	4	4
BANK1			1	4	2	1	3	3	4			3	4	4	4	5	4	5	5	4	5	4	5	3			4	4	5
BANK1			1	4	2	2	5	3	4			5	5	5	5	4	4	5	5	5	5	2	5	5			5	5	5
BANK1			1	3	2	1	3	2	3			3	4	4	3	4	3	4	3	4	4	4	4	3			4	4	3
BANK1			1	3	2	2	2	3	3			4	5	4	3	4	5	4	4	5	4	4	4	4			5	5	5
BANK1			1	3	1	1	3	3	4			4	3	4	4	4	4	4	4	4	4	4	4	4			4	4	4
BANK1			1	3	1	1	3	3	4			4	3	4	4	4	4	4	4	4	4	4	4	4			4	4	4
BANK1			1	3	2	2	3	2	3			4	4	2	4	4	3	4	4	5	5	3	4	3			4	3	3
BANK1			1	3	2	2	1	3	4			3	4	3	5	4	4	5	4	3	5	4	5	3			4	2	3
BANK1			1	3	2	2	3	3	2			4	4	4	3	4	4	5	4	3	4	4	4	2			4	4	4
BANK1			1	4	2	2	3	3	4			4	4	4	4	4	5	5	5	5	5	5	5	4			5	4	5
BANK1			1	4	2	1	3	4	3			2	2	4	4	4	4	5	4	4	5	5	5	3			4	5	4
BANK1			1	3	2	1	3	3	2			3	4	4	3	4	5	4	5	4	4	4	4	4			4	4	4
BANK1			2	2	2	1	3	2	3			4	4	4	1	4	4	4	4	4	5	3	5	2			4	5	5
BANK1			2	2	2	1	3	2	3			1	4	4	4	4	4	4	4	2	4	4	4	4			4	4	4
BANK1			2	4	2	1	3	3	3			4	3	3	5	4	5	5	5	4	5	5	5	5			5	4	4
BANK1			2	2	2	1	4	2	3			4	3	4	4	3	4	4	4	3	4	4	5	3			4	3	4
BANK1			2	3	2	2	3	3	3			5	5	5	4	5	5	5	5	5	5	5	5	5			5	5	5
BANK1			1	4	2	2	3	4	4			4	4	4	3	4	4	4	4	4	5	5	5	4			4	4	3
BANK1			1	3	2	1	3	2	3			3	4	4	4	4	4	3	5	4	4	5	4	5			3	4	4
BANK1			1	4	2	2	3	3	4			4	4	4	4	4	4	4	4	3	4	3	4	4			4	4	2
BANK1			1	3	2	1	3	3	4			3	3	3	2	4	4	4	4	2	4	4	4	3			4	3	3
BANK1			1	4	2	2	5	3	2			3	3	3	5	4	5	3	5	1	5	5	4	1			4	5	4
BANK1			1	3	2	2	1	3	3			4	4	4	4	4	4	4	4	4	4	5	5	4			5	5	5
BANK1			1	3	2	3	3	3	4			2	2	3	4	2	4	4	4	4	4	4	4	4			4	4	4
BANK1			1	4	2	1	5	4	3			4	4	4	2	3	4	4	4	4	5	5	4	4			4	5	4
BANK2			2	4	2	1	4	2	3			3	3	3	3	3	3	3	3	3	4	4	4	3			4	4	3
BANK2			1	2	1	1	4	1	2			4	3	3	4	3	3	3	3	3	4	4	4	3			4	4	3
BANK2			2	3	2	2	3	3	3			5	3	3	3	3	5	5	3	5	4	3	3	4			4	4	3
BANK2			2	3	2	2	3	3	2			4	3	4	3	3	3	3	3	3	4	4	4	4			4	4	4
BANK2			1	4	2	2	1	2	3			4	4	4	4	4	4	4	4	4	4	3	4	3			4	2	4
BANK2			1	3	3	3	3	3	4			4	4	4	4	4	4	4	4	4	4	4	4	4			4	4	4
BANK2			2	2	1	2	2	2	2			4	4	4	4	4	4	4	4	4	5	5	4	4			4	4	4
BANK2			1	4	2	2	3	3	4			4	4	4	4	4	4	4	4	4	4	4	4	4			4	4	4
BANK2			2	2	1	1	3	1	1			4	4	4	4	4	4	4	4	4	4	4	4	4			4	4	4
BANK2			1	4	2	2	2	3	3			2	2	3	5	4	2	4	4	4	4	4	3	3			4	3	4
BANK2			2	4	2	2	3	3	4			3	3	3	3	3	2	4	4	3	4	4	4	4			4	4	4
BANK2			2	4	2	2	4	2	3			1	1	2	4	3	1	3	4	2	4	5	5	5			5	4	4
BANK2			1	3	2	2	3	3	3			4	4	4	4	4	4	4	4	4	4	4	4	4			4	4	4
BANK2			2	2	2	1	1	2	2			4	4	4	4	4	4	4	4	4	4	4	4	4			4	4	4
BANK2			1	3	2	2	3	3	4			2	2	2	4	4	3	4	4	3	4	4	5	5			5	5	5
BANK2			1	4	2	2	4	2	3			4	4	4	4	4	4	4	4	4	4	5	5	5			5	4	5
BANK2			2	2	1	1	3	1	1			4	4	4	4	4	4	4	4	4	4	4	4	4			4	4	4
BANK2			1	2	1	1	3	3	2			2	2	3	4	4	2	3	4	3	3	3	3	3			3	3	3
BANK2			2	3	2	2	3	3	3			2	2	2	4	3	1	4	4	3	4	5	5	5			5	4	3
BANK2			1	2	2	2	4	2	3			4	4	4	4	4	4	4	4	4	4	4	4	4			4	4	4
BANK2			1	3	2	2	4	3	3			2	2	2	4	3	2	4	4	2	4	4	5	4			4	4	4
BANK2			1	3	2	1	1	3	2			2	2	3	4	3	3	3	4	2	4	3	4	4			3	3	4
BANK2			2	2	2	2	2	3	3			1	2	3	4	3	1	3	4	2	4	3	4	4			3	3	4
BANK2			1	2	2	1	3	2	1			5	4	5	5	4	5	5	5	4	5	5	3	4			4	4	4
BANK2			2	2	1	2	4	3	2			5	3	3	5	4	3	3	3	3	5	5	4	3			5	4	4
BANK2			1	3	2	2	3	2	3			4	4	4	4	4	4	4	4	4	4	4	4	4			4	4	4
BANK2			2	2	2	2	2	3	2			4	5	4	4	5	4	4	4	4	4	4	4	4			4	4	4
BANK2			1	3	2	2	4	3	3			4	3	3	4	3	3	3	3	3	4	3	3	4			4	4	3
BANK2			1	2	2	2	3	3	3			4	4	4	4	4	4	4	4	4	4	4	4	4			4	4	4
BANK2			1	3	1	2	2	2	3			2	2	3	5	5	3	4	4	3	5	4	4	5			4	4	4
BANK2			1	2	1	1	3	3	1			4	5	5	4	4	5	5	5	4	5	5	4	4			4	4	4
BANK2			1	2	1	2	4	1	2			3	3	4	4	3	4	4	3	3	4	3	3	2			2	4	2
BANK2			1	2	1	2	5	2	1			4	3	2	3	2	4	4	4	3	4	3	4	2			4	3	2
BANK2			1	4	2	2	4	4	3			4	4	4	4	4	4	3	3	3	4	3	4	3			2	4	2
BANK2			1	2	2	1	5	2	2			4	5	5	2	3	4	5	5	5	4	3	4	2			5	5	4
BANK2			1	2	2	2	3	3	3			3	5	5	4	3	4	4	4	4	4	4	4	4			5	4	4
BANK2			1	3	2	1	3	3	4			4	4	4	2	3	4	4	4	3	4	3	4	4			4	5	3
BANK2			1	2	1	1	3	3	2			4	4	3	2	4	4	4	3	3	4	3	4	3			4	4	3
BANK2			1	3	2	2	4	2	3			4	3	3	4	4	3	4	3	4	5	4	4	4			4	4	4
BANK2			1	2	1	1	4	1	2			3	4	4	4	4	4	3	3	3	4	3	4	4			4	4	4
BANK2			2	2	2	1	1	1	1			3	3	4	4	4	4	4	4	4	3	3	3	3			3	3	3
BANK2			1	3	2	2	5	2	3			4	4	4	4	4	4	4	4	4	4	4	4	4			4	4	4
BANK2			1	2	2	1	3	2	2			5	4	4	1	3	5	5	4	4	5	4	4	3			5	5	3
BANK2			1	3	2	1	3	3	3			4	5	4	4	4	4	3	3	4	3	2	2	2			4	4	3
BANK2			2	3	2	2	3	3	3			3	3	3	3	3	3	3	3	3	4	3	3	3			3	3	3
BANK2			2	2	2	1	5	3	2			4	2	2	3	3	3	3	4	1	4	2	2	3			3	3	4
BANK2			2	4	2	2	3	4	3			5	5	4	1	5	4	4	4	3	5	2	5	1			4	5	2
BANK2			1	2	2	1	3	2	2			5	5	4	4	4	4	5	4	5	5	4	4	5			5	4	2
BANK2			1	4	2	2	5	4	4			5	5	5	2	5	5	5	5	5	5	5	5	3			5	5	2
BANK2			2	3	2	2	3	2	4			3	5	4	2	2	5	5	5	2	5	3	3	2			4	4	3
BANK2			1	2	1	1	3	3	2			3	5	4	5	3	4	4	3	3	4	3	4	3			3	4	4
BANK2			2	3	2	1	5	3	2			3	5	5	5	5	5	1	5	5	4	2	5	5			5	5	5
BANK2			1	2	2	2	3	3	3			5	4	4	5	5	5	5	4	5	5	4	5	4			5	4	5
BANK2			2	2	1	1	5	1	3			5	5	4	4	3	5	5	5	5	5	5	5	4			5	5	5
BANK2			1	2	1	1	3	2	3			4	4	4	4	4	4	4	5	4	5	4	5	5			5	5	4
BANK2			2	2	2	2	4	2	2			3	4	2	4	5	4	3	1	1	5	2	2	3			3	3	1
BANK2			2	1	2	1	3	1	1			4	5	5	4	5	4	4	4	4	4	4	4	3			4	4	4
BANK2			1	3	2	2	3	3	3			3	4	4	4	3	4	4	4	4	4	3	4	4			4	4	4
BANK2			2	2	2	2	3	2	3			4	3	3	4	2	2	4	3	3	4	2	4	1			5	2	3
BANK2			1	3	2	2	3	2	4			4	4	4	4	4	4	4	4	4	4	4	4	4			4	4	4
BANK2			2	2	2	2	3	3	3			3	3	3	3	3	3	3	3	3	4	4	4	3			4	4	4
BANK2			1	3	2	2	3	3	3			5	5	4	4	4	5	4	4	4	5	4	5	4			4	4	2
BANK2			1	3	2	1	5	3	4			4	3	3	3	3	3	4	4	3	4	3	4	2			4	3	2
BANK2			1	3	2	1	3	2	4			5	4	4	1	5	5	4	3	3	4	1	4	3			4	4	5
BANK2			1	3	2	2	5	2	4			3	5	4	2	4	4	4	4	4	4	3	4	3			4	5	3
BANK2			1	3	2	1	3	2	4			5	4	4	5	4	5	5	5	5	5	2	4	2			5	5	4
BANK2			1	3	2	1	5	2	4			5	5	3	4	4	4	4	4	4	4	4	4	2			5	5	4
BANK2			1	3	2	2	1	4	4			5	4	4	5	5	4	5	4	1	5	5	5	5			5	5	5
BANK2			1	3	2	2	5	2	4			4	4	4	4	3	3	4	3	4	4	3	4	3			3	3	3
BANK2			1	3	2	2	3	3	4			4	4	4	3	4	4	4	3	3	4	4	3	3			5	5	3
BANK2			1	3	2	1	3	3	4			4	5	5	3	4	4	4	4	4	4	2	4	3			5	5	3
BANK2			1	3	2	2	3	3	3			5	4	4	4	4	5	4	4	5	5	5	5	4			4	4	4
BANK2			2	3	2	2	1	4	4			4	1	2	2	4	4	4	3	3	4	4	4	2			4	4	4
BANK2			2	3	2	1	1	4	4			4	5	5	2	5	5	5	4	5	5	5	5	4			5	5	5
BANK2			1	3	2	2	5	2	3			4	4	4	5	4	4	5	5	4	5	4	4	4			4	4	4
BANK2			2	3	2	1	5	2	3			3	5	4	5	5	5	5	5	5	5	4	5	5			5	5	5
BANK2			1	3	2	2	3	2	4			4	4	4	4	4	4	4	4	1	5	3	4	2			5	5	5
BANK3			2	3	2	1	4	2	3			4	4	3	4	3	3	4	4	4	4	5	5	5			5	5	4
BANK3			1	3	2	2	3	2	3			4	4	5	3	4	4	4	4	3	4	4	4	4			4	4	4
BANK3			1	3	2	2	4	2	3			4	5	5	3	5	5	5	4	5	5	4	2	4			4	5	5
BANK3			2	2	2	1	1	2	2			3	3	3	3	3	3	3	3	3	5	4	5	5			5	4	4
BANK3			1	3	2	2	3	2	3			5	4	3	4	3	3	4	4	4	4	4	4	4			4	4	4
BANK3			2	2	1	1	2	1	1			5	4	3	5	3	3	4	4	4	4	4	4	4			4	4	4
BANK3			1	2	2	1	1	2	2			4	5	2	3	4	5	5	5	5	5	5	5	5			4	4	3
BANK3			2	2	2	2	3	2	3			2	4	4	5	3	4	4	4	3	5	4	3	4			4	4	4
BANK3			1	2	2	1	1	1	2			4	5	4	4	4	5	4	4	4	4	4	4	3			4	4	4
BANK3			1	2	1	1	1	1	2			4	4	4	4	4	4	4	4	4	4	4	3	3			3	4	4
BANK3			2	1	1	1	1	1	1			3	4	4	3	4	4	4	4	4	4	3	4	4			4	4	4
BANK3			2	2	2	1	2	2	2			4	3	3	2	4	4	4	4	4	4	3	4	4			4	4	5
BANK3			1	2	2	1	4	2	1			4	4	3	4	4	5	4	4	3	4	3	4	4			4	4	4
BANK3			1	2	3	2	2	2	3			4	3	3	2	4	3	4	3	3	5	3	4	5			5	5	4
BANK3			1	3	2	2	3	3	3			4	3	3	2	4	3	4	3	3	4	4	5	3			5	5	5
BANK3			2	2	1	1	4	2	3			4	4	4	4	3	5	4	4	3	5	5	4	4			5	5	5
BANK3			1	2	2	2	2	2	3			5	5	4	4	3	5	4	4	3	4	4	4	4			4	4	4
BANK3			2	2	2	1	3	2	3			4	4	4	3	3	5	4	5	3	4	4	4	3			5	5	4
BANK3			1	2	2	2	3	2	3			4	5	4	5	4	4	4	4	4	4	4	4	2			4	5	5
BANK3			1	2	1	1	1	2	2			4	4	4	4	4	4	4	4	4	5	5	5	4			5	5	5
BANK3			2	3	2	2	3	3	3			4	4	4	4	4	4	5	5	5	5	5	4	3			5	5	5
BANK3			1	3	2	2	1	2	3			4	4	4	4	4	4	4	4	4	4	3	4	4			5	5	4
BANK3			1	2	1	3	3	1	1			4	5	4	3	4	4	4	4	3	5	4	3	4			4	4	4
BANK3			2	2	2	1	1	2	2			5	3	3	4	2	3	3	3	2	4	4	4	3			4	4	2
BANK3			2	2	2	1	2	1	3			3	3	3	3	3	3	3	3	3	3	3	3	3			3	3	3
BANK3			1	3	1	1	2	2	3			3	3	3	3	3	3	3	3	3	4	4	3	4			3	3	3
BANK3			2	2	2	1	3	1	2			5	5	5	5	5	5	5	5	5	4	4	4	4			4	4	4
BANK3			2	2	1	1	5	2	1			4	4	4	4	4	4	4	4	4	5	4	5	5			5	4	4
BANK3			2	3	3	1	3	3	1			4	4	3	4	4	4	3	3	3	4	3	4	3			3	3	3
BANK3			2	3	2	2	3	3	3			3	3	3	5	2	3	3	3	3	5	5	5	2			4	4	3
BANK3			2	2	1	2	3	2	2			2	2	3	4	4	3	2	2	2	3	1	2	3			3	3	2
BANK3			1	2	1	1	3	2	1			5	3	3	4	2	2	2	2	2	4	3	4	3			4	4	2
BANK3			2	2	2	2	2	2	2			4	3	3	2	4	3	4	3	3	4	3	4	4			5	5	4
BANK3			2	2	1	2	2	2	2			4	3	3	2	4	4	3	4	3	5	4	4	4			4	4	4
BANK3			2	2	2	2	1	2	2			3	3	2	4	4	4	3	3	3	4	4	4	4			4	4	4
BANK3			1	2	1	1	1	1	3			3	3	2	4	4	4	3	3	3	3	3	3	3			3	3	3
BANK3			1	2	1	1	1	1	1			2	3	3	3	4	3	3	3	1	3	3	4	3			3	3	3
BANK3			2	2	2	1	5	1	2			4	5	4	3	3	3	5	4	5	4	3	5	4			5	4	3
BANK3			1	1	1	4	1	1	1			3	3	4	2	2	3	3	4	2	4	2	4	4			3	4	4
BANK3			2	2	1	1	5	2	1			3	3	3	3	3	3	3	3	3	3	3	3	3			3	3	3
BANK3			2	2	1	1	5	2	2			3	3	3	3	3	3	3	3	3	3	3	3	3			3	3	3
BANK3			1	4	2	2	3	3	2			5	5	5	1	3	5	5	5	3	5	3	5	4			5	5	2
BANK3			2	4	2	1	1	3	2			5	4	2	4	3	4	3	4	4	5	4	5	4			5	4	4
BANK3			1	3	2	2	2	2	4			4	3	3	2	3	4	4	4	3	5	3	4	3			3	4	4
BANK3			1	3	2	1	5	3	4			4	4	4	3	4	4	4	4	4	4	4	4	4			5	4	3
BANK3			1	2	1	4	2	2	2			5	4	3	4	3	3	4	4	4	4	4	5	3			3	3	3
BANK3			2	2	1	1	2	2	2			2	4	4	5	3	4	4	4	3	5	4	3	4			4	4	4
BANK3			1	2	2	1	2	1	1			4	5	3	2	5	5	4	3	3	5	5	4	4			4	4	4
BANK3			2	4	2	2	2	4	4			3	5	4	4	2	5	5	4	4	5	5	5	4			5	4	3
BANK3			1	3	2	1	2	2	4			5	3	3	3	5	3	4	2	3	4	4	5	5			4	5	4
BANK3			1	3	2	2	2	4	4			2	4	2	4	4	4	2	2	3	4	4	4	4			4	4	4
BANK3			2	4	2	2	2	4	4			3	4	5	4	4	4	4	4	3	4	4	4	3			4	4	4
BANK3			1	3	2	2	2	4	4			4	4	3	4	3	3	4	3	3	4	4	4	4			4	4	4
BANK3			1	4	2	2	3	4	4			4	4	4	2	4	4	5	4	3	5	3	4	2			4	4	3
BANK3			2	3	2	2	3	4	2			3	4	4	4	4	4	4	4	3	3	3	4	3			4	4	4
BANK3			1	4	2	2	2	4	4			4	3	2	5	3	3	4	2	2	4	2	4	2			5	2	2
BANK3			1	3	2	3	3	4	4			3	4	3	4	4	4	4	3	3	4	4	4	4			5	5	5
BANK3			1	4	2	2	1	4	4			4	4	4	2	5	3	4	4	3	4	4	4	2			5	4	3
BANK3			1	3	2	2	2	4	4			4	4	3	4	4	4	4	4	3	4	4	4	4			4	4	3
BANK3			1	3	2	2	2	4	2			2	3	2	4	4	4	4	4	4	4	5	5	1			5	5	2
BANK3			1	3	2	1	3	2	4			4	4	3	4	4	4	4	4	3	5	3	4	2			4	4	4
BANK3			1	3	2	2	1	4	4			4	5	4	3	4	5	4	5	4	5	4	5	3			5	5	3
BANK4			1	3	2	2	3	4	3			5	5	3	3	4	5	5	4	3	4	3	4	3			4	4	3
BANK4			1	2	1	2	3	2	2			5	5	5	5	5	5	5	4	4	5	5	4	4			4	4	3
BANK4			2	3	2	1	2	4	4			4	5	5	4	4	5	5	5	4	4	4	4	4			4	4	4
BANK4			2	2	1	1	1	1	4			4	4	4	4	4	4	4	4	4	4	4	4	4			4	4	4
BANK4			2	3	2	1	4	2	4			3	5	5	5	4	5	5	5	5	5	5	4	3			5	4	4
BANK4			1	3	2	2	2	2	3			3	3	5	5	3	5	5	4	3	4	3	5	5			5	5	5
BANK4			2	3	2	2	3	2	3			3	4	4	4	3	4	4	4	4	3	3	3	3			3	3	3
BANK4			2	3	2	1	3	2	2			4	3	2	3	2	4	4	4	3	4	3	4	5			5	3	3
BANK4			1	2	1	2	4	2	2			4	5	5	3	3	4	5	5	5	4	4	4	3			2	4	2
BANK4			2	3	2	2	4	2	3			4	5	5	2	3	4	5	5	5	4	3	4	4			2	4	4
BANK4			1	4	2	2	2	3	3			4	5	5	2	3	4	5	5	5	4	3	4	3			2	4	2
BANK4			1	4	2	2	4	2	4			4	4	4	4	4	4	4	4	4	4	4	4	4			4	4	4
BANK4			1	3	2	2	3	3	4			3	5	5	5	3	5	5	5	5	5	5	5	5			4	5	5
BANK4			2	2	2	1	2	3	4			4	4	4	2	3	4	4	4	3	4	4	4	4			4	4	4
BANK4			2	2	2	1	4	4	2			4	4	4	4	4	4	4	4	4	4	5	5	4			5	4	4
BANK4			2	3	2	2	4	4	3			3	5	5	4	3	4	4	4	4	5	5	5	5			5	5	5
BANK4			1	2	2	1	3	2	3			4	4	2	3	4	4	4	4	3	4	3	4	4			4	5	3
BANK4			1	4	2	2	3	2	3			4	4	4	4	4	4	4	4	4	4	3	4	3			2	4	2
BANK4			1	1	2	2	3	2	1			5	5	5	5	3	4	5	5	5	5	5	5	5			4	5	5
BANK4			1	3	2	1	4	2	4			4	4	4	4	4	5	5	5	5	5	4	4	4			4	5	5
BANK4			2	2	1	1	4	2	2			5	5	4	5	5	4	4	4	4	4	4	4	4			4	4	4
BANK4			2	3	2	1	3	2	3			4	4	4	5	5	5	5	5	5	5	5	5	5			5	5	5
BANK4			1	2	1	1	3	3	3			4	4	4	4	4	4	4	4	4	5	5	5	5			5	4	5
BANK4			1	3	2	4	2	3	1			5	4	4	4	4	3	4	4	4	5	5	5	3			5	5	5
BANK4			1	3	2	1	3	3	3			4	4	4	4	4	4	4	4	4	4	4	4	4			4	4	4
BANK4			2	3	2	1	3	4	3			4	4	4	4	4	4	4	4	4	5	5	4	4			4	4	4
BANK4			1	3	2	1	3	2	3			5	5	5	3	5	5	4	4	5	5	5	5	4			5	5	5
BANK4			2	2	2	1	2	2	4			5	5	5	4	5	5	5	5	5	5	5	5	5			5	5	5
BANK4			2	3	2	2	4	3	4			4	4	4	4	4	4	5	5	5	4	4	4	3			4	4	4
BANK4			2	3	2	1	2	3	4			5	4	5	4	5	5	4	5	4	5	5	5	5			5	5	5
BANK4			1	3	2	1	4	2	3			4	5	5	4	4	4	4	4	4	4	4	4	5			4	4	4
BANK4			1	3	2	2	3	4	3			4	4	4	4	4	4	4	4	4	5	5	5	3			5	5	5
BANK4			1	3	2	1	3	3	3			4	5	5	4	4	4	4	4	4	4	4	4	4			4	4	4
BANK4			1	4	2	2	4	4	3			5	5	5	5	4	4	5	5	5	4	4	4	4			4	4	4
BANK4			1	3	2	1	4	2	3			5	4	4	4	4	4	4	4	4	4	4	4	4			4	4	4
BANK4			1	3	2	2	3	4	3			4	4	4	4	4	4	4	4	4	4	4	4	4			4	4	4
BANK4			1	3	2	2	3	2	3			4	4	4	4	4	4	4	4	5	4	5	5	5			5	5	5
BANK4			2	3	2	1	3	2	2			4	4	4	4	4	4	4	4	4	4	4	4	4			4	4	4
BANK4			1	3	2	2	3	2	3			4	4	4	4	4	5	5	5	5	4	4	4	4			4	4	4
BANK4			1	2	1	1	2	2	3			4	4	4	4	4	5	5	5	5	5	5	4	4			4	5	4
BANK4			2	3	2	1	3	2	3			5	4	4	4	4	5	4	5	5	4	4	4	4			4	4	4
BANK4			1	3	2	1	3	2	3			4	4	4	4	4	4	4	4	4	4	4	4	4			4	4	4
BANK4			1	3	2	1	3	4	3			5	4	4	4	4	3	4	4	4	4	4	4	3			5	5	5
BANK5			2	3	2	1	3	2	3			5	3	3	3	3	3	5	3	4	4	4	4	3			4	4	3
BANK5			2	2	2	2	2	3	4			3	3	3	3	3	3	3	3	3	3	3	5	4			4	4	4
BANK5			1	2	2	1	2	2	1			2	4	4	3	4	5	4	5	5	3	4	4	5			4	4	4
BANK5			2	3	2	1	2	2	4			4	3	4	4	4	3	4	3	3	4	3	4	3			4	2	4
BANK5			1	2	1	1	2	2	1			5	5	5	1	5	5	5	5	5	5	5	5	5			5	5	5
BANK5			1	4	2	2	3	3	4			5	4	4	4	4	4	4	4	4	4	4	4	4			4	4	4
BANK5			1	4	2	2	3	2	3			4	5	4	4	5	4	4	4	4	4	4	4	4			4	4	4
BANK5			1	3	2	2	5	2	4			4	3	3	4	3	3	3	3	3	4	3	3	4			4	4	3
BANK5			1	3	1	2	2	2	3			3	4	2	4	3	4	4	3	2	4	4	4	4			4	4	3
BANK5			2	3	2	1	2	2	2			5	5	5	4	5	4	4	4	4	5	4	4	4			4	4	4
BANK5			1	2	1	1	3	2	1			5	5	5	4	5	4	4	4	4	5	4	4	4			4	4	4
BANK5			1	2	2	3	2	2	2			3	3	3	4	4	3	3	3	4	5	5	4	3			4	4	4
BANK5			1	2	1	1	2	1	1			5	4	4	4	4	4	4	4	4	5	5	5	5			5	5	5
BANK5			2	3	2	1	3	2	3			4	5	4	4	5	4	4	4	4	4	3	4	4			4	5	5
BANK5			1	2	1	1	1	1	2			4	3	3	4	3	3	3	3	3	3	3	3	3			3	3	3
BANK5			2	3	2	2	3	5	3			3	4	2	4	3	4	4	3	2	4	4	4	4			4	4	4
BANK5			1	3	2	2	3	2	3			5	5	5	4	5	4	4	4	4	5	4	4	4			4	5	5
BANK5			1	3	2	2	2	2	3			5	5	5	4	5	4	4	4	4	4	4	4	4			4	4	3
BANK5			1	4	2	2	3	3	4			3	3	3	4	4	3	3	3	4	4	3	4	2			4	2	2
BANK5			1	2	1	1	2	1	1			5	4	4	4	4	4	4	4	4	5	4	4	5			4	3	3
BANK5			1	3	1	1	5	1	3			4	5	4	4	5	4	4	4	4	5	5	4	5			5	4	4
BANK5			2	4	1	1	5	2	3			4	3	3	4	3	3	3	3	3	4	4	4	4			4	4	4
BANK5			1	3	2	1	2	2	2			3	4	2	4	3	4	4	3	2	5	4	4	4			4	4	5
BANK5			1	3	2	1	2	3	4			5	5	5	4	5	4	4	4	4	5	4	4	4			4	4	4
BANK5			1	3	2	1	2	2	3			5	5	5	4	5	4	4	4	4	4	4	4	4			4	4	4
BANK5			1	3	2	2	3	2	3			3	3	3	4	4	3	3	3	4	4	4	4	4			4	4	4
BANK5			2	3	2	2	3	3	4			5	4	4	4	4	4	4	4	4	4	3	4	4			4	4	3
BANK5			2	3	1	1	2	1	2			4	5	4	4	5	4	4	4	4	4	3	4	4			4	4	2
BANK5			1	3	2	1	2	1	2			4	3	3	4	3	3	3	3	3	5	5	5	5			5	5	3
BANK5			1	4	2	2	3	4	4			3	4	2	4	3	4	4	3	2	5	2	3	3			4	4	1
BANK5			2	2	2	1	3	2	2			5	5	5	4	5	4	4	4	4	4	4	4	4			4	4	4
BANK5			1	2	2	1	1	2	3			5	5	5	4	5	4	4	4	4	5	5	4	3			4	4	4
BANK5			2	2	2	1	1	1	2			3	3	3	4	4	3	3	3	4	4	4	4	5			4	5	5
BANK5			2	2	1	1	1	1	2			3	4	5	5	5	3	2	1	2	5	2	3	3			4	4	1
BANK5			2	3	2	2	2	2	3			4	4	4	5	5	4	4	3	4	4	5	5	4			4	5	4
BANK5			1	2	1	1	1	1	1			5	3	3	3	3	3	5	3	4	5	4	4	4			4	4	4
BANK5			1	3	2	2	3	2	3			3	3	3	3	3	3	3	3	3	5	4	4	4			4	4	4
BANK5			1	3	2	2	3	2	3			2	4	4	3	4	5	4	5	5	5	2	3	3			4	4	1
BANK5			1	2	2	2	2	2	2			4	3	4	4	4	3	4	3	3	5	5	5	4			4	4	4
BANK5			1	2	2	1	3	1	2			5	5	5	1	5	5	5	5	5	5	4	4	4			4	4	4
BANK5			2	3	2	2	2	2	3			5	4	4	4	4	4	4	4	4	5	5	5	4			4	4	3
BANK5			2	3	2	1	2	1	1			4	5	4	4	5	4	4	4	4	3	3	3	3			3	3	3
BANK5			1	2	1	1	2	1	1			4	3	3	4	3	3	3	3	3	5	5	5	5			5	5	4
BANK5			1	3	2	2	2	2	3			3	4	2	4	3	4	4	3	2	5	4	5	5			5	5	5
BANK5			1	3	2	2	2	2	3			5	5	5	4	5	4	4	4	4	4	4	4	4			4	4	4
BANK5			2	2	2	2	2	2	2			5	5	5	4	5	4	4	4	4	5	5	5	5			5	5	5
BANK5			1	2	1	1	1	1	1			3	3	3	4	4	3	3	3	4	5	5	5	5			5	5	5
BANK5			2	3	2	2	4	2	3			5	4	4	4	4	4	4	4	4	5	5	4	5			5	4	3
BANK5			2	2	1	1	1	1	2			4	5	4	4	5	4	4	4	4	5	4	4	4			5	5	5
BANK5			1	3	2	2	3	2	2			4	3	3	4	3	3	3	3	3	4	4	4	4			4	4	4
BANK5			2	2	2	1	1	1	1			3	4	2	4	3	4	4	3	2	4	4	4	4			4	4	4
BANK5			1	3	2	2	2	2	2			5	5	5	4	5	4	4	4	4	5	5	5	5			5	5	5
BANK5			1	3	2	2	1	2	3			5	5	5	4	5	4	4	4	4	4	4	4	4			4	4	4
BANK5			2	3	2	2	3	2	3			3	3	3	4	4	3	3	3	4	5	4	4	4			5	5	5
BANK5			1	3	2	2	4	3	3			5	4	4	4	4	4	4	4	4	4	4	4	4			4	4	4
BANK5			2	2	2	1	1	1	1			4	5	4	4	5	4	4	4	4	4	4	4	4			4	4	4
BANK5			1	2	1	1	1	1	2			4	3	3	4	3	3	3	3	3	4	4	4	4			4	4	4
BANK5			1	3	2	2	2	2	3			3	4	2	4	3	4	4	3	2	3	4	4	4			4	4	3
BANK5			2	2	2	1	1	1	1			5	5	5	4	5	4	4	4	4	4	4	4	4			4	4	5
BANK5			1	2	1	1	1	1	2			5	5	5	4	5	4	4	4	4	4	4	4	4			4	4	3
BANK5			2	2	2	1	4	2	2			3	3	3	4	4	3	3	3	4	4	4	4	4			4	4	4
BANK5			2	2	2	2	3	3	3			5	4	4	4	4	4	4	4	4	4	3	5	5			5	5	5
BANK5			1	2	2	2	2	2	3			4	5	4	4	5	4	4	4	4	4	3	4	4			4	4	4
BANK5			1	1	1	1	2	1	1			4	3	3	4	3	3	3	3	4	4	4	5	5			4	5	5
BANK5			2	3	2	2	2	2	3			3	4	2	4	3	4	4	3	2	4	4	4	5			4	4	4
BANK5			2	2	2	2	3	2	2			5	5	5	4	5	4	4	4	4	4	4	4	4			5	5	5
BANK5			1	3	2	1	2	2	3			5	5	5	4	5	4	4	4	4	4	4	4	5			4	4	4
BANK5			2	2	1	1	1	1	1			3	3	3	4	4	3	3	3	4	5	4	2	3			3	3	1
BANK5			2	3	2	2	2	3	3			3	4	5	5	5	3	2	1	2	5	2	2	3			3	3	2
BANK5			1	2	1	1	1	1	2			4	4	4	5	5	4	4	3	4	4	4	4	4			4	4	4
BANK5			2	2	2	1	1	2	3			3	3	3	4	4	3	3	3	4	2	4	4	3			3	4	4
BANK5			1	2	2	2	4	2	3			5	4	4	4	4	4	4	4	4	5	2	3	3			3	3	3
BANK5			1	2	2	1	1	2	3			4	5	4	4	5	4	4	4	4	5	2	2	3			3	3	1
BANK5			1	3	2	1	3	2	3			4	3	3	4	3	3	3	3	3	4	4	4	5			4	4	4
BANK5			2	2	2	1	3	2	2			3	4	2	4	3	4	4	3	2	4	4	4	3			5	5	4
BANK5			2	2	2	2	3	2	3			5	5	5	4	5	4	4	4	4	3	3	4	4			3	3	3
BANK5			1	2	2	2	2	2	3			5	5	5	4	5	4	4	4	4	4	5	5	4			5	5	5
BANK5			2	3	2	3	3	2	3			3	3	3	4	4	3	3	3	4	4	3	4	4			4	4	4
BANK5			1	3	2	2	2	2	3			5	4	4	4	4	4	4	4	4	4	4	5	5			4	4	4
BANK5			2	2	2	1	1	1	2			4	5	4	4	5	4	4	4	4	5	5	5	5			4	4	5
BANK5			1	3	2	1	2	2	4			4	3	3	4	3	3	3	3	4	4	2	4	2			4	5	5
BANK5			1	2	2	2	2	2	3			3	4	2	4	3	4	4	3	2	4	4	4	4			4	4	4
BANK5			2	2	2	2	4	2	3			5	5	5	4	5	4	4	4	4	5	2	2	3			3	3	1
BANK5			1	2	2	1	3	2	3			5	5	5	4	5	4	4	4	4	5	4	4	4			4	4	4
BANK5			2	1	1	1	4	1	1			3	3	3	4	4	3	3	3	4	5	4	4	5			5	4	2
BANK5			1	3	2	2	2	2	3			3	4	5	5	5	3	2	1	2	5	5	5	4			5	4	2
BANK5			1	2	2	1	3	2	2			4	4	4	5	5	4	4	3	4	4	4	4	4			4	4	2
BANK5			2	2	2	2	2	2	2			4	4	4	4	5	5	5	4	5	5	4	4	5			5	4	2
BANK5			1	2	2	2	3	2	3			5	5	5	4	5	4	4	4	4	5	4	4	4			4	4	4
BANK5			1	4	2	2	3	3	4			4	4	4	4	4	4	4	4	4	5	4	4	4			5	5	2
BANK5			2	3	1	1	5	2	4			3	4	3	5	3	3	3	3	3	4	3	4	3			4	4	3
BANK5			2	3	2	2	5	2	4			4	2	2	4	2	4	4	4	4	4	2	4	2			4	4	2
BANK5			1	4	2	2	3	3	4			3	3	3	5	3	3	3	3	3	5	5	4	3			3	5	5
BANK5			1	4	2	2	5	3	4			3	4	4	2	4	4	5	4	4	5	5	5	2			2	4	2
BANK5			1	4	2	1	3	3	4			5	4	4	4	4	4	4	4	2	5	2	5	4			5	5	5
BANK5			1	3	2	1	5	3	2			4	4	4	3	3	3	3	3	3	5	5	5	5			5	5	5
BANK5			1	3	2	2	5	2	4			3	4	4	3	4	4	4	2	2	4	3	4	2			4	4	4
BANK5			1	3	2	2	5	3	3			3	4	4	4	4	3	4	3	4	4	4	4	4			4	4	4
BANK5			1	4	2	2	4	3	4			3	4	4	3	4	4	4	4	4	5	4	5	3			5	5	3
BANK5			1	4	2	2	4	3	3			4	4	3	3	4	4	4	3	3	4	2	4	2			4	3	3
BANK5			1	3	2	2	3	3	3			4	4	4	4	4	4	4	4	4	4	2	4	4			4	4	3
BANK5			1	3	2	2	2	2	3			4	4	4	4	4	4	4	4	4	4	3	3	3			3	4	3
BANK5			1	3	2	2	1	2	4			5	4	4	2	4	4	5	4	4	5	3	4	2			5	4	4
BANK6			1	2	1	2	3	2	2			3	4	4	3	5	5	5	5	5	5	5	5	5			5	5	5
BANK6			2	3	2	2	1	3	3			3	4	5	3	4	4	4	5	4	5	5	5	5			4	4	4
BANK6			1	3	2	2	3	3	2			4	5	4	5	4	5	5	5	4	4	5	5	4			5	5	4
BANK6			1	3	2	2	1	3	3			2	3	3	4	4	4	4	4	4	5	3	4	2			3	4	4
BANK6			1	3	2	2	1	1	3			3	4	3	4	4	4	4	4	3	4	4	4	4			4	4	4
BANK6			1	2	1	1	5	2	2			2	2	2	4	3	3	4	4	3	4	4	4	4			4	4	4
BANK6			2	2	1	1	1	2	3			5	4	4	4	5	5	5	4	3	5	4	5	5			5	5	4
BANK6			2	2	1	2	4	2	2			5	4	4	4	5	5	5	5	5	5	5	5	5			5	5	5
BANK6			1	3	2	1	2	3	3			4	4	3	2	5	5	5	5	5	5	3	4	3			5	5	5
BANK6			1	3	2	2	1	3	3			4	4	4	4	4	4	4	4	4	5	5	5	5			5	5	5
BANK6			1	2	1	2	1	1	2			4	3	5	4	5	5	5	5	5	5	4	5	5			4	4	4
BANK6			2	2	1	1	1	1	1			4	4	4	4	4	4	4	4	4	4	4	4	4			4	4	4
BANK6			1	3	4	2	1	2	4			5	4	5	1	5	5	4	5	5	5	4	5	4			5	5	5
BANK6			2	2	1	2	5	4	4			5	4	4	2	3	4	4	4	3	5	5	5	2			5	5	3
BANK6			2	3	2	1	2	3	4			3	2	2	2	4	3	4	3	3	4	4	4	5			4	5	5
BANK6			2	3	1	1	5	3	4			4	3	3	4	4	4	4	4	3	4	4	4	3			4	4	4
BANK6			1	3	2	2	2	2	4			2	1	1	3	3	4	3	4	2	5	5	5	3			3	4	5
BANK6			2	3	2	1	1	3	3			4	4	4	4	4	4	4	4	4	4	4	4	3			4	4	4
BANK6			2	2	1	1	2	2	3			3	3	3	2	4	3	4	4	4	5	5	5	3			3	5	5
BANK6			2	3	2	1	3	3	4			3	4	3	4	4	3	4	4	3	4	3	2	2			4	2	2
BANK6			2	3	2	1	4	2	2			3	4	3	3	4	4	4	4	3	4	4	4	4			4	3	3
BANK6			2	3	2	1	1	3	4			3	4	4	4	5	5	4	4	3	4	4	4	4			4	4	3
BANK6			2	3	2	3	2	3	4			4	2	2	4	3	3	4	4	2	4	4	4	4			4	4	4
BANK6			1	3	2	1	1	2	3			5	4	3	4	5	4	5	5	3	5	4	4	4			4	4	4
BANK6			1	3	2	2	3	4	4			5	4	4	2	5	5	5	5	5	5	3	4	3			5	5	5
BANK6			1	3	2	2	1	2	2			5	5	5	2	5	5	5	5	5	5	4	5	4			3	5	4
BANK6			1	3	2	1	1	3	3			4	4	4	2	4	4	4	4	3	5	5	5	3			5	5	4
BANK6			2	3	1	1	3	3	4			4	4	4	2	4	4	4	4	4	5	4	5	5			5	5	3
BANK6			1	2	1	1	4	2	3			4	4	3	1	3	4	4	4	3	4	4	4	1			5	5	1
BANK6			1	2	2	2	1	2	1			3	3	4	4	4	4	4	4	4	5	4	4	4			4	4	4
BANK6			2	2	2	1	1	2	3			4	4	4	4	4	4	4	4	4	5	5	5	5			4	4	4
BANK6			1	2	2	1	1	2	3			4	4	4	4	4	4	4	4	4	5	5	5	5			5	4	4
BANK6			2	3	2	2	1	2	3			3	3	4	4	4	4	4	4	4	5	3	4	4			4	4	4
BANK6			1	4	2	2	1	3	3			3	3	3	4	4	4	3	3	3	4	3	4	5			5	5	4
BANK6			2	3	2	4	2	1	2			3	3	3	2	3	4	4	5	5	4	3	3	3			4	3	3
BANK6			1	3	2	1	3	2	2			4	4	4	4	4	4	4	4	4	4	4	4	4			4	4	4
BANK6			2	2	1	3	2	1	3			4	3	4	4	4	4	5	3	3	5	5	5	4			5	4	3
BANK6			1	2	1	4	2	1	1			4	4	4	4	4	4	4	4	4	5	4	4	4			4	5	5
BANK6			2	1	1	1	3	1	1			4	4	4	4	5	5	5	4	4	5	5	5	4			4	5	5
BANK6			1	2	1	3	3	2	2			4	4	4	4	4	4	4	4	4	4	4	4	4			4	4	4
BANK6			2	3	2	1	3	2	3			4	4	4	4	4	4	4	4	4	5	5	5	5			5	5	4
BANK6			2	3	2	2	3	2	3			4	3	4	4	4	4	5	3	3	4	3	4	5			5	5	5
BANK6			1	3	2	2	3	2	3			5	5	5	5	5	5	5	5	5	5	5	4	5			4	5	5
BANK6			2	3	2	2	3	2	3			4	4	4	4	4	4	4	4	4	4	4	4	4			4	4	4
BANK6			1	2	1	1	2	2	1			5	5	5	5	5	5	4	4	4	5	5	3	3			3	4	4
BANK6			2	2	2	1	3	2	2			5	5	5	5	5	4	4	4	4	5	4	3	3			3	4	4
BANK6			1	3	2	1	3	3	4			3	4	4	4	4	4	4	4	4	5	5	5	5			5	5	5
BANK6			1	2	1	1	2	2	2			5	4	5	4	5	4	5	5	5	3	3	3	3			3	3	3
BANK6			1	2	2	1	2	2	2			5	4	5	4	5	4	5	5	5	5	5	4	4			4	4	4
BANK6			2	2	2	2	4	2	3			3	4	4	4	5	5	5	5	5	5	5	5	5			5	5	5
BANK6			1	3	2	2	1	2	3			5	4	5	4	5	4	5	5	5	5	5	5	5			5	5	5
BANK6			2	2	2	2	2	2	2			3	4	4	4	5	5	5	5	5	5	5	5	5			5	5	5
BANK6			2	2	2	1	1	1	2			3	3	3	3	3	3	3	3	3	5	5	3	1			1	1	1
BANK6			2	2	2	1	2	1	2			2	2	4	3	3	4	2	2	2	4	4	3	2			2	1	1
BANK6			1	2	1	1	5	1	1			4	4	4	2	4	2	4	4	4	4	4	4	4			4	4	3
BANK6			2	3	1	2	5	4	3			5	5	4	1	4	5	5	5	5	5	5	5	3			5	5	4
BANK6			1	2	1	1	1	2	2			3	2	3	4	4	4	5	4	4	4	4	4	2			4	4	4
BANK6			2	3	2	2	5	4	4			3	3	4	2	3	4	4	4	3	4	4	5	3			5	4	4
BANK6			1	4	1	2	1	5	4			4	4	5	4	5	5	5	5	5	5	5	5	5			5	5	5
BANK6			2	4	1	2	1	4	4			3	2	4	3	4	4	4	3	2	4	4	4	4			5	5	4
BANK6			2	3	2	2	2	4	4			2	1	2	4	4	4	4	3	3	5	4	4	2			5	5	4
BANK6			1	4	2	2	2	4	4			3	2	2	4	2	3	4	3	2	4	2	4	2			4	4	2
BANK6			1	3	2	2	1	4	4			5	4	4	1	5	5	4	5	4	5	1	3	2			5	3	5
BANK6			1	2	2	1	3	2	3			4	2	3	4	4	4	4	3	3	4	3	3	2			4	3	4
BANK6			2	3	1	2	1	4	4			4	3	4	2	5	4	4	5	4	5	4	5	2			5	5	5
BANK6			1	4	2	2	3	4	3			2	3	2	4	4	3	3	4	2	4	4	4	2			4	3	2
BANK7			2	3	2	2	1	2	2			4	4	4	4	4	4	4	4	4	4	4	4	4			4	4	4
BANK7			1	2	2	2	3	3	3			5	5	5	2	4	4	4	4	5	5	5	5	5			5	5	4
BANK7			1	2	2	1	4	2	2			5	4	3	2	3	1	5	2	5	4	3	3	2			1	3	5
BANK7			2	2	2	2	1	2	3			4	4	4	3	5	5	5	5	4	5	5	5	5			5	5	4
BANK7			2	2	1	2	3	2	3			5	4	4	4	4	4	4	4	4	4	4	4	4			4	4	4
BANK7			2	3	2	1	5	2	4			4	4	4	1	5	5	4	4	4	5	2	4	4			5	4	2
BANK7			2	3	2	2	2	3	3			5	5	5	5	5	4	3	4	4	5	5	4	4			5	5	5
BANK7			1	3	2	1	2	3	2			4	3	3	4	3	4	4	4	4	5	4	4	2			5	5	5
BANK7			1	2	2	1	1	3	2			2	3	2	4	3	4	4	3	2	4	4	2	2			4	2	4
BANK7			1	2	2	1	3	3	2			4	3	3	4	3	4	4	4	4	5	4	4	2			5	5	5
BANK7			1	3	1	2	1	3	3			3	4	2	4	4	2	4	2	2	5	4	4	4			4	4	2
BANK7			1	3	2	2	1	2	4			3	4	2	4	4	2	4	2	2	4	4	4	4			3	4	4
BANK7			1	2	2	1	3	2	2			3	4	2	4	4	2	4	2	2	5	4	4	2			5	5	5
BANK7			1	2	2	1	3	2	1			3	4	2	4	4	2	4	2	2	5	4	4	2			5	5	5
BANK7			1	2	2	1	3	2	2			3	4	2	4	4	2	4	2	2	5	4	4	2			5	5	5
BANK7			2	2	1	1	2	2	2			4	4	2	2	4	4	4	4	2	5	4	2	2			4	4	4
BANK7			1	2	2	2	2	2	2			4	4	2	2	4	4	4	4	2	5	5	5	5			4	4	4
BANK7			1	3	2	1	3	3	1			3	4	2	4	4	2	4	2	2	5	4	4	2			5	5	5
BANK7			1	3	2	1	1	3	3			3	4	2	4	4	2	4	2	2	4	2	2	3			4	4	4
BANK7			1	3	2	1	5	3	4			3	4	2	4	4	2	4	2	2	4	4	4	3			4	4	4
BANK7			2	3	2	2	3	3	3			5	4	3	1	4	4	5	5	5	5	4	4	3			5	5	5
BANK7			2	2	2	2	3	3	3			5	4	3	3	4	4	4	4	4	4	3	4	4			4	4	3
BANK7			1	2	2	2	1	2	3			5	5	3	3	3	3	4	4	5	5	3	4	4			4	3	3
BANK7			1	2	2	1	2	2	2			4	4	3	3	4	4	4	4	4	5	4	4	4			4	4	3
BANK7			1	2	2	1	2	2	2			4	4	3	3	4	4	4	4	4	5	4	4	4			4	4	3
BANK7			1	2	2	1	3	2	3			4	4	3	3	4	4	4	4	4	3	4	4	4			4	4	3
BANK7			1	2	2	1	3	2	3			4	3	3	4	3	4	4	4	4	4	3	4	4			4	4	3
BANK7			2	2	1	1	3	2	3			4	4	4	4	5	4	4	4	4	5	5	5	5			5	5	5
BANK7			2	3	2	2	3	2	3			4	2	2	2	2	2	4	3	3	3	4	2	2			5	3	4
BANK7			2	3	3	1	3	3	3			5	4	4	4	4	4	4	4	4	4	4	4	4			4	4	4
BANK7			1	3	2	2	2	3	2			5	5	5	5	5	5	5	5	5	5	5	5	5			5	5	5
BANK7			1	3	2	2	2	3	2			5	5	5	5	5	5	5	5	5	5	5	5	5			5	5	5
BANK7			1	3	1	2	4	3	2			3	4	4	4	4	4	4	4	3	5	4	5	5			5	4	5
BANK7			2	2	2	1	1	3	2			4	4	4	4	4	4	4	4	4	5	5	5	5			5	5	5
BANK7			1	2	2	2	5	2	2			4	5	4	5	4	4	5	4	4	4	4	4	4			4	4	4
BANK7			1	2	2	1	2	2	3			3	3	3	3	3	3	3	3	3	4	5	5	4			4	5	4
BANK7			2	2	1	1	3	2	2			4	4	4	4	4	4	4	4	4	4	4	4	4			4	4	4
BANK7			1	2	2	1	3	2	2			4	3	3	4	3	4	4	4	4	5	4	4	2			5	5	5
BANK7			1	2	2	1	3	3	2			5	4	3	1	4	4	5	4	4	5	4	4	2			5	5	5
BANK7			1	2	2	1	3	3	3			5	4	3	1	4	4	5	4	4	5	4	4	2			5	5	5
BANK7			2	2	1	2	3	3	2			5	4	3	1	4	4	5	4	4	5	4	4	2			5	5	5
BANK7			1	2	2	2	5	3	3			3	4	4	3	4	4	4	4	3	4	3	4	3			4	5	4
BANK7			2	2	2	2	4	3	3			5	4	3	1	4	4	5	4	4	5	4	4	2			4	5	5
BANK7			1	2	2	2	2	2	2			3	3	3	3	3	3	3	3	3	1	3	2	3			1	3	4
BANK7			1	2	2	2	1	2	3			3	4	4	4	4	4	4	4	3	4	3	4	3			4	5	4
BANK7			2	3	2	2	2	4	4			5	5	5	3	5	5	5	5	5	5	5	5	3			5	4	5
BANK7			1	3	2	2	1	4	4			1	5	4	5	5	4	5	5	5	5	5	5	4			5	5	5
BANK7			2	3	2	3	2	4	4			5	5	5	5	5	5	5	5	4	4	5	5	5			5	5	5
BANK7			2	3	2	2	1	4	4			4	3	3	4	4	4	4	4	4	4	4	4	4			4	4	4
BANK7			2	3	1	2	5	3	3			4	4	4	4	4	4	4	4	4	5	5	5	5			5	5	5
BANK7			1	3	2	2	5	3	3			4	4	4	5	4	4	4	4	4	4	4	2	2			4	4	3
BANK7			1	3	1	1	3	3	3			4	4	4	5	4	4	4	4	4	4	4	4	4			4	4	4
BANK7			1	3	2	2	4	3	4			5	3	3	3	3	4	4	3	4	5	4	5	1			5	3	1
BANK7			2	3	2	1	4	3	1			5	4	3	1	4	4	5	4	4	4	3	4	4			4	4	3
BANK7			2	2	1	2	2	2	1			5	4	3	4	4	4	5	5	3	5	4	4	4			5	5	3
BANK7			1	3	2	1	2	1	4			4	4	3	4	3	3	3	3	3	4	4	4	4			4	4	4
BANK7			1	3	2	1	3	2	3			4	4	3	4	3	3	3	3	3	4	4	4	4			4	4	4
BANK7			1	3	2	1	3	2	3			4	4	3	4	3	3	3	3	3	4	4	4	4			4	4	4
BANK7			1	3	2	2	3	3	3			4	4	2	2	3	4	3	4	2	5	3	2	2			4	4	4
BANK7			1	2	2	2	3	3	3			4	4	2	2	3	4	3	4	2	5	3	2	2			4	4	4
BANK7			1	3	2	2	3	3	3			5	4	3	1	4	4	5	4	4	4	5	5	5			4	4	4
BANK7			1	3	1	2	2	3	3			3	4	4	3	4	4	4	4	3	5	5	5	5			4	4	4
BANK7			1	3	1	2	2	3	3			5	4	3	1	4	4	5	4	4	4	5	3	2			4	5	4
BANK7			1	3	1	4	4	3	3			3	3	3	3	3	3	3	3	3	4	3	4	4			5	3	3
BANK7			2	3	1	2	3	3	4			3	4	4	4	4	4	4	4	3	5	4	4	4			5	4	5
BANK7			2	3	2	2	3	3	3			5	5	5	3	5	5	5	5	5	5	5	5	5			5	5	5
BANK7			1	2	2	1	5	1	2			1	5	4	5	5	4	5	5	5	5	3	4	3			4	3	3
BANK7			1	2	1	1	2	2	1			5	5	5	5	5	5	5	5	4	5	5	4	4			4	4	4
BANK7			1	1	1	1	2	2	1			4	3	3	4	4	4	4	4	4	5	5	5	4			5	5	5
BANK7			2	2	1	1	2	3	1			4	4	4	4	4	4	4	4	4	5	4	1	4			4	4	3
BANK7			1	2	1	2	3	3	2			4	4	4	5	4	4	4	4	4	4	3	3	3			5	4	4
BANK7			1	2	1	1	3	3	2			4	4	4	5	4	4	4	4	4	3	3	3	3			4	3	3
BANK7			2	2	2	1	3	3	3			5	3	3	3	3	4	4	3	4	4	3	4	4			4	4	3
BANK7			2	2	1	1	3	3	3			5	4	3	1	4	4	5	4	4	4	3	4	4			4	4	3
BANK7			2	2	1	1	3	2	3			5	4	3	4	4	4	5	5	3	4	3	4	4			4	4	3
BANK7			1	2	1	1	2	2	3			4	4	3	4	3	3	3	3	3	4	4	2	2			4	4	4
BANK7			2	2	1	1	2	2	3			4	4	3	4	3	3	3	3	3	4	3	4	4			4	4	3
BANK7			2	2	1	1	2	3	2			4	4	3	4	3	3	3	3	3	4	3	4	4			4	4	3
BANK7			1	2	2	1	1	3	2			4	4	2	2	3	4	3	4	2	5	5	5	5			5	5	5
BANK7			2	2	2	1	2	3	1			4	4	2	2	3	4	3	4	2	4	3	4	4			4	4	3
BANK7			1	2	1	1	3	3	2			5	4	3	1	4	4	5	4	4	5	5	5	5			5	5	5
BANK7			2	2	1	1	3	3	2			3	4	4	3	4	4	4	4	3	4	4	4	4			4	4	4
BANK7			2	1	1	1	1	2	1			5	4	3	1	4	4	5	4	4	5	5	5	5			5	5	5
BANK7			1	2	2	1	1	2	2			3	3	3	3	3	3	3	3	3	5	4	4	2			4	5	5
BANK7			2	2	1	1	3	3	1			3	4	4	4	4	4	4	4	3	4	3	4	4			4	4	3
BANK7			1	2	2	1	1	3	3			5	5	5	3	5	5	5	5	5	4	3	4	4			4	4	3
BANK7			1	2	1	1	3	3	2			1	5	4	5	5	4	5	5	5	5	4	4	2			5	5	5
BANK7			2	3	1	1	1	3	2			5	5	5	5	5	5	5	5	4	4	3	4	4			4	4	3
BANK7			2	2	1	1	1	2	3			4	3	3	4	4	4	4	4	4	4	4	2	2			4	4	4
BANK7			2	2	1	1	2	2	4			4	4	4	4	4	4	4	4	4	5	4	4	2			5	5	5
BANK7			1	2	2	1	3	1	4			4	4	4	5	4	4	4	4	4	5	2	4	3			3	3	3
BANK7			1	2	2	1	3	1	4			4	4	4	5	4	4	4	4	4	5	4	5	3			2	4	1
BANK7			1	2	1	1	3	2	1			5	3	3	3	3	4	4	3	4	4	3	4	4			4	4	3
BANK7			2	2	2	1	3	2	3			5	4	3	1	4	4	5	4	4	5	3	4	4			4	4	3
BANK7			2	2	2	1	3	3	2			5	4	3	4	4	4	5	5	3	4	4	4	4			4	4	4
BANK7			1	1	1	1	2	3	1			4	4	3	4	3	3	3	3	3	4	5	4	5			4	4	4
BANK7			1	2	1	1	2	3	2			4	4	3	4	3	3	3	3	3	5	5	5	5			5	5	5
BANK7			2	2	1	1	1	3	1			4	4	3	4	3	3	3	3	3	4	3	4	4			4	4	3
BANK7			1	1	1	1	3	3	1			4	4	2	2	3	4	3	4	2	4	3	4	4			5	4	4
BANK7			1	2	1	1	1	2	1			4	4	2	2	3	4	3	4	2	5	3	3	2			1	3	5
BANK8			2	3	2	2	2	2	3			4	3	3	3	4	3	4	4	3	4	5	5	5			5	5	5
BANK8			1	4	2	2	3	4	4			5	4	3	3	3	3	5	4	4	4	4	4	4			4	4	4
BANK8			1	3	2	2	3	2	2			4	3	3	3	4	3	4	4	3	4	5	5	5			5	5	5
BANK8			1	3	2	2	3	2	3			4	3	3	3	4	3	4	4	3	5	4	4	4			4	4	4
BANK8			1	3	2	2	3	2	3			4	3	3	3	4	3	4	4	3	5	4	4	4			4	4	4
BANK8			1	3	2	2	3	2	3			4	3	3	3	4	3	4	4	3	5	4	4	4			4	4	4
BANK8			1	4	2	2	3	3	2			4	3	3	3	4	3	4	4	3	4	5	5	5			5	5	5
BANK8			1	3	2	2	3	3	4			4	3	3	3	4	3	4	4	3	5	4	4	4			4	4	4
BANK8			1	3	2	2	3	2	2			4	3	3	3	4	3	4	4	3	5	4	4	4			4	4	4
BANK8			2	3	2	1	2	3	3			4	3	3	3	4	3	4	4	3	5	4	4	4			4	4	4
BANK8			2	1	1	2	3	1	1			2	2	2	4	3	1	4	4	4	4	4	4	4			4	4	4
BANK8			1	2	2	2	3	2	3			4	3	3	4	3	3	5	5	5	5	5	5	5			5	5	5
BANK8			2	1	1	2	3	1	2			2	2	2	4	3	1	4	4	4	3	3	4	4			4	4	4
BANK8			1	2	2	2	3	2	2			2	2	2	4	3	1	4	4	4	4	4	4	4			4	4	4
BANK8			1	4	2	2	3	4	4			4	4	4	3	3	3	3	4	4	4	4	4	4			4	4	4
BANK8			1	4	2	4	2	1	4			3	4	4	3	3	4	3	4	4	3	4	4	3			3	4	3
BANK8			2	3	2	2	2	3	4			4	4	4	4	4	4	4	4	4	4	4	4	4			4	4	4
BANK8			2	3	2	2	3	2	3			4	4	4	4	4	4	4	4	4	4	4	4	4			4	4	4
BANK8			1	3	2	2	3	2	3			2	2	2	4	3	3	2	3	3	5	5	5	5			5	5	5
BANK8			1	3	2	2	3	2	2			4	4	4	4	4	4	4	4	4	4	5	4	4			4	5	5
BANK8			1	4	2	2	3	3	3			4	4	4	4	4	4	4	4	4	4	4	3	5			5	5	5
BANK8			2	3	2	2	3	3	2			3	3	3	5	4	2	4	5	2	4	4	4	4			4	4	4
BANK8			2	2	2	2	2	2	3			4	4	4	4	4	4	4	4	4	4	3	4	4			3	3	4
BANK8			1	2	2	1	2	2	2			5	5	4	4	4	4	4	4	4	4	4	4	4			4	4	4
BANK8			2	2	2	1	2	2	4			1	1	2	4	3	1	3	4	2	4	3	4	4			3	3	4
BANK8			1	4	2	2	2	2	4			4	4	4	4	4	4	4	4	4	4	4	4	4			4	4	4
BANK8			1	2	1	1	5	2	1			5	5	4	4	5	5	3	5	5	5	4	5	5			5	5	5
BANK8			2	3	2	1	2	2	2			3	3	4	4	2	3	3	4	3	4	4	4	4			4	5	4
BANK8			1	3	2	2	2	2	2			4	4	4	4	4	4	4	4	4	4	4	4	4			4	4	4
BANK8			1	2	1	1	3	2	3			1	2	2	4	3	3	4	4	3	5	5	4	4			4	4	4
BANK8			2	2	2	2	3	2	3			4	4	4	4	4	4	4	4	4	4	4	4	4			4	4	4
BANK8			1	4	2	2	3	2	3			2	2	3	4	3	1	4	4	3	4	4	5	5			4	4	5
BANK8			2	2	1	1	3	1	3			4	5	5	5	4	4	4	5	5	5	5	5	5			5	4	4
BANK8			1	3	2	2	3	2	3			4	4	4	4	4	4	4	4	4	4	4	4	4			4	4	4
BANK8			1	4	2	2	2	2	2			1	3	3	5	4	1	4	4	3	5	5	4	4			4	4	4
BANK8			1	2	2	2	2	2	3			3	3	3	5	4	1	4	4	3	5	5	4	4			4	4	4
BANK8			2	4	2	2	2	3	2			4	4	4	4	4	4	4	4	4	4	4	4	4			4	4	4
BANK8			1	3	2	2	3	3	3			5	4	4	4	4	4	4	4	4	4	4	4	4			4	4	4
BANK8			1	3	2	2	3	3	3			2	2	3	4	3	1	4	4	3	4	5	5	4			4	5	5
BANK8			1	3	2	2	3	3	4			3	3	2	4	3	1	4	4	3	5	5	5	5			5	5	5
BANK8			2	2	1	1	3	3	2			1	1	2	4	3	1	4	4	3	4	4	4	4			4	4	4
BANK8			2	4	2	2	3	2	4			1	1	2	4	3	1	4	4	3	5	3	5	5			4	3	5
BANK8			2	3	2	1	2	2	3			1	1	2	4	3	1	3	4	2	5	5	4	4			3	4	5
BANK8			1	3	2	1	4	2	3			5	5	4	4	4	4	5	5	4	4	4	4	4			3	3	4
BANK8			2	2	2	1	2	2	2			2	2	3	4	4	1	4	4	3	5	4	4	4			4	3	4
BANK8			1	2	2	2	2	2	3			3	2	1	3	2	2	3	3	3	1	4	4	4			4	4	3
BANK8			1	3	2	1	1	2	4			5	2	2	4	3	3	3	3	1	3	4	4	4			4	4	1
BANK8			2	2	1	1	2	3	2			1	3	3	4	4	4	1	4	5	5	5	5	5			5	4	5
BANK8			1	3	2	2	2	3	3			4	5	4	4	5	5	5	5	5	3	5	5	5			5	5	5
BANK8			2	2	1	1	3	3	2			5	3	3	3	3	3	4	3	4	5	4	4	4			3	3	5
BANK8			1	3	2	1	3	3	2			5	4	4	4	4	4	4	4	4	5	4	4	4			3	3	5
BANK8			2	3	2	2	3	3	3			5	4	3	3	4	4	3	5	5	5	4	4	4			3	3	5
BANK8			1	2	2	1	3	2	3			4	4	4	4	4	4	4	4	4	4	4	4	4			4	4	4
BANK8			2	3	2	2	3	2	3			5	3	3	4	3	4	4	3	4	3	3	3	3			3	3	3
BANK8			2	2	1	1	2	1	1			4	4	4	4	4	4	4	4	4	3	3	3	3			3	3	3
BANK8			1	2	2	1	2	2	3			5	3	4	3	3	3	3	3	4	5	4	5	5			3	3	5
BANK8			1	2	2	1	1	1	2			5	5	5	5	3	4	3	5	5	4	4	4	4			4	4	2
BANK8			1	3	2	2	2	2	3			4	3	3	4	3	3	3	3	3	5	4	4	3			3	3	3
BANK8			2	1	1	1	2	1	1			5	5	4	5	4	4	4	4	4	5	4	4	3			4	3	3
BANK8			2	2	2	1	3	2	3			4	3	3	4	4	4	4	3	4	4	4	4	4			4	4	4
BANK8			2	2	2	2	3	2	3			4	4	4	4	4	4	1	4	5	5	2	4	2			4	4	4
BANK8			2	3	2	2	3	2	3			1	3	3	4	4	3	4	3	3	4	4	4	5			5	5	5
BANK8			1	3	2	1	3	3	3			2	3	3	2	4	4	5	5	5	5	4	5	4			5	4	4
BANK8			1	3	2	2	3	3	3			3	3	3	3	3	3	3	3	3	5	4	5	4			5	4	4
BANK8			2	3	2	1	2	3	2			4	4	5	5	4	4	5	5	5	5	2	4	3			4	3	3
BANK8			1	3	2	2	3	3	3			4	4	4	4	4	4	4	4	5	4	4	4	4			4	4	4
BANK8			2	2	1	3	1	3	2			2	3	3	2	4	4	5	5	5	5	4	5	4			4	4	4
BANK8			1	2	2	1	3	2	3			2	3	3	2	3	2	4	5	5	4	5	4	5			4	5	5
BANK8			1	2	2	1	3	2	3			5	3	4	4	4	4	4	4	4	5	5	5	4			3	4	4
BANK8			1	3	2	2	3	2	4			4	4	4	4	4	4	4	4	4	5	4	4	4			4	3	3
BANK8			2	2	1	1	2	1	2			4	3	3	4	3	4	4	4	4	5	4	4	3			3	3	3
BANK8			2	2	2	1	2	2	3			4	3	4	4	3	5	5	5	5	5	4	4	3			3	3	3
BANK8			1	2	1	1	1	2	2			1	2	2	4	4	3	4	3	3	5	3	5	5			5	5	5
BANK8			2	2	2	1	1	2	3			3	4	4	4	4	4	4	4	4	5	3	4	4			4	4	4
BANK8			1	3	2	2	2	3	3			2	3	3	4	4	4	4	3	4	5	4	5	5			5	5	5
BANK8			2	2	1	1	2	3	1			4	4	4	3	4	5	5	5	5	5	4	4	4			4	4	4
BANK8			2	2	1	1	2	3	2			1	2	2	4	4	4	4	4	3	4	3	5	5			5	5	5
BANK8			1	3	2	2	3	3	3			1	4	4	4	4	5	5	5	5	5	5	5	5			5	5	5
BANK8			1	2	2	1	3	3	3			4	4	4	4	4	4	4	4	4	5	5	5	5			5	5	5
BANK8			1	2	1	1	3	2	1			4	4	4	4	3	4	1	4	5	5	2	4	2			4	1	2
BANK8			1	3	2	2	3	2	3			4	4	4	4	3	4	2	4	4	5	3	4	2			4	1	2
BANK8			2	2	2	1	3	2	3			3	3	3	3	3	3	3	3	3	4	4	4	4			4	4	4
BANK8			2	2	2	2	2	2	3			5	5	5	5	5	4	4	5	5	5	5	5	5			5	4	1
BANK8			1	3	2	2	1	4	4			4	4	4	4	4	3	5	5	3	4	4	5	2			4	3	3
BANK8			1	3	2	1	3	3	4			4	4	4	2	4	4	1	4	2	4	4	4	2			1	5	5

## Sheet: SPSS Code interpretation
QUESTIONNAIRE AND CODING GUIDES
		Bank_Code	Bank Code
		DEMOGRAPHICS
		Gender	Gender {Male ( 1 ) Female ( 2 )}
		Age	Age Grade {18-24 ( 1 ) 25-34 ( 2 ) 35-44 ( 3 ) 45-54 ( 4 ) Above 54 ( 5 )}
		Marital_Sta	Marital Status { Single ( 1 ) Married ( 2 ) Divorced ( 3 ) Separated ( 4 ) }
		Education	Highest Education {Bachelors ( 1 ) Masters ( 2 ) Doctorate ( 3 ) Others (4) }
		Job_F	Job function {Business Development ( 1 ) Operations and Technology ( 2 ) Risk Management ( 3 ) Corporate Development ( 4 ) Others ( 5) }
		Job_P	Job Position {Trainee ( 1 ) Banking Officer ( 2 ) Management ( 3 )Senior Management ( 4 ) }
		Exp	Years Spent in the Bank {Below 3yrs ( 1 ) 3-5yrs ( 2 ) 6-10yrs ( 3 ) Above 10yrs ( 4 )}
INDEPENDENT VARIABLE - ETHICAL LEADERSHIP (Comprising: CEO_ETH; ETH_CUL; ETH_PROG)
Construct	Consruct
Short Name	Description	SPSS Coding	Question	Questionnaire No.
ETH_CUL	Ethical Culture	ELC_Moral	In my bank, employees are never asked to do things that conﬂict with their moral principles.	1
CEO_ETH	CEO Ethics	ELC_Empathy	The CEO is interested in how employees feel and perform	2
CEO_ETH	CEO Ethics	ELC_Fairness	The CEO rewards performance in a fair manner.	3
ETH_CUL	Ethical Culture	ELC_Confl	The bank makes it clear to employees how to deal with conflicts of interests	4
CEO_ETH	CEO Ethics	ELC_Longterm	The CEO enforces the long-term bank success against short-term wins.	5
CEO_ETH	CEO Ethics	ELC_Trust	The CEO can be trusted to do the things he/she says.	6
ETH_CUL	Ethical Culture	ELC_Fairness2	Unethical conduct reported is disciplined fairly.	7
CEO_ETH	CEO Ethics	ELC_Tone	The top management sets a good example in terms of ethical behaviour.	8
ETH_CUL	Ethical Culture	ELC_Reward	Employees with integrity stand a greater chance to receive a positive performance appraisal.	9
ETH_PROG	Ethical Program	ELC_DocCodes	The bank has documented codes and practices of ethics known officially to all staff	10
ETH_PROG	Ethical Program	ELC_EthOff	A designated ethical officer monitors and reports on staff unethical behaviours	11
ETH_PROG	Ethical Program	ELC_TrainProg	My bank promotes ethical awareness through training programmes for staff	12
ETH_CUL	Ethical Culture	ELC_Auth	The bank makes it clear to employees how to obtain proper authorisations	13
DEPENDENT VARIABLE: CORPORATE REPUTATION
Construct	Consruct			Questionnaire No.
Short Name	Description	SPSS Coding	Question
CR_QualityPS	Corporate Reputation- Product Quality	CR_QualityPS	Bank's quality of products and services	14
CR_FinSoundness	Corporate Reputation- Financial Soundness	CR_FinSoundness	Bank's record of strong financial soundness	15
CR_GlobComp	Corporate Reputation- Global Competitiveness	CR_GlobComp	Bank's global competitiveness	16

## Sheet: Descriptive
			Variable	Groups	Frequency	% Frequency
			Gender	Male	347	60.56
				Female	226	39.44
			Age	18-24	14	2.44
				25-34	244	42.58
				35-44	258	45.03
				45-54	57	9.95
			Highest Education	Bachelor's	278	48.52
				Master's	277	48.34
				PhD	11	1.92
				Others	7	1.22
			Years Spent on Job	< 3years	62	10.82
				3-5 years	151	26.35
				6-10 years	243	42.41
				=> 10 years	117	20.42

## Sheet: Correlation and validity
			Correlations
					CEO_Ethics	Eth_Cul	Eth_Prog	Eth_Lead	Corp_Rep
			CEO_Ethics	Pearson Correlation	1
				Sig. (2-tailed)
			Eth_Cul	Pearson Correlation	.655**	1
				Sig. (2-tailed)	1.3776e-71
			Eth_Prog	Pearson Correlation	.263**	.393**	1
				Sig. (2-tailed)	1.71951e-10	1.23231e-22
			Eth_Lead	Pearson Correlation	.829**	.851**	.689**	1
				Sig. (2-tailed)	1.85998e-146	7.41172e-162	8.18439e-82
			Corp_Rep	Pearson Correlation	.230**	.324**	.570**	.468**	1
				Sig. (2-tailed)	2.6931e-08	1.66082e-15	1.11837e-50	1.43227e-32
			**. Correlation is significant at the 0.01 level (2-tailed).
			VALIDITY TESTS
			Measurement	Loading	Indicator Reliability	Error	Compose Reliability	Ave. Variance
						Variance		Estimated
				> 0.7		< 0.5	> 0.8	> 0.5
			ETHICAL LEADERSHIP
			ELC1	0.7777	0.6048	0.3952	0.9443	0.753
			ELC2	0.8522	0.7262	0.2738
			ELC3	0.7228	0.5224	0.4776
			ELC4	0.8442	0.7127	0.2873
			ELC5	0.6977	0.4868	0.5132
			ELC6	0.7849	0.6161	0.3839
			ELC7	0.7652	0.5855	0.4145
			ELC8	0.6859	0.4705	0.5295
			ELC9	0.7666	0.5877	0.4123
			ELC10	0.6854	0.4698	0.5302
			ELC11	0.7643	0.5842	0.4158
			ELC12	0.6889	0.4746	0.5254
			ELC13	0.7281	0.5301	0.4699
			G. CORPORATE REPUTATION
			CR1	0.8817	0.7774	0.2226	0.9038	0.8707
			CR2	0.8526	0.7269	0.2731
			CR3	0.8775	0.77	0.23
			NOTE: All loadings in Table ** are significant at p < 0.0001.
