# Supplementary material for: Dataset on ethical leadership and corporate reputation – Nigerian deposit money banks׳ perspective
Source: Data Brief. 2018 May 23;19:847–52. doi: 10.1016/j.dib.2018.05.094 (PMC5997921; doi:10.1016/j.dib.2018.05.094)
Supplement: Supplementary file 5 — Supplementary material [file mmc5.zip]

Archive with 1 entries (1 files):
- SPSS-Ethical Leadership and Corporate Reputation.sav
